# Supplementary material for: Genome-wide comprehensive analysis the molecular phylogenetic evolution, functional divergence and tissue-specific expression of GH3 gene family in Salvia miltiorrhiza, Arabidopsis thaliana, and Oryza sativa
Source: Front Plant Sci. 2025 Nov 14;16:1644853. doi: 10.3389/fpls.2025.1644853 (PMC12661205; doi:10.3389/fpls.2025.1644853)
Supplement: Supplementary file 6 [file Table2.xlsx]

## Sheet: Sheet1
Supplementary Table S2: Percentage identities among full-length GH3 proteins of S. miltiorrhiza, A. thaliana and O. sativa
	SMil_00003673	SMil_00006699	SMil_00011107	SMil_00016018	SMil_00017300	SMil_00018074	SMil_00018075	SMil_00020228	AT1G59500	AT2G46370	AT2G47750	AT5G54510	AT5G13370	AT5G51470	AT4G03400	AT4G37390	AT2G23170	AT4G27260	AT2G14960	AT1G23160	AT1G48660	AT5G13360	AT1G28130	AT5G13320	AT1G48670	AT5G13350	AT5G13380	Os01g0785400	Os01g0764800	Os01g0221100	Os05g0500900	Os05g0586200	Os05g0143800	Os06g0499500	Os07g0592600	Os07g0576500	Os07g0576100	Os07g0671500	Os11g0186500	Os11g0528700
SMil_00003673	***	68.3	46.8	46.3	47.4	48.3	42.6	46.8	45.6	65.8	47.9	45.1	44.7	45.6	57.4	45.8	46.6	45.1	46.8	48.5	46.6	35	45.3	48	43.4	44.9	40.8	45.1	44.7	69.5	42.6	69.4	43.3	42.2	45	43.3	41	46	59.4	36.7
SMil_00006699		***	40.5	41	47.9	41.4	37.1	40.9	40.8	61.9	41.8	39.6	39.2	41	52.4	41.4	42.9	39.8	41.8	42.5	41	29.6	39.6	43	38.7	39.6	35.5	39.1	39.4	59.4	37.5	62.5	40.1	38.7	39.7	37.3	36.7	40.9	51.2	35
SMil_00011107			***	59.5	36.1	59.2	47.5	59	55.9	43.3	73.7	58.8	56.3	54	46.2	57.5	58.6	58.8	58.6	57.4	53.8	45.5	62.5	56.9	51.2	55.1	52	57.4	56.5	44.9	55.7	45.8	40.9	49.9	57.7	47.2	48	66.9	43.7	45.3
SMil_00016018				***	35.2	77.4	60.4	67.5	74.5	45.8	58.7	67.8	54.9	52.2	44.1	78	78.2	67.9	79.3	55.1	51.2	45.1	59.8	54.1	49.1	52.9	49.9	65.8	73.5	44.9	64	46.8	40.4	47.8	74.4	54.9	57.5	58.4	42.7	44.7
SMil_00017300					***	35.8	32.1	36.3	34	46	37.3	34.4	35.9	36.4	59.1	34.6	34.8	35	34.7	37.3	36.9	25.2	35.2	37.2	34.4	36.5	30.3	33.6	33.8	45.8	32.2	47.9	36.9	34.4	34.3	32.1	47.8	37.1	41	53.3
SMil_00018074						***	64	70.6	73.9	46.2	59.2	69.4	54.4	54.5	44.7	77.3	78.2	69.3	80.3	56.9	53.6	44.6	61.2	56.6	51.6	53.3	50.3	65.8	73.4	45.1	64.8	47	43	49.1	76.4	60	59.8	58.8	42.3	44.7
SMil_00018075							***	56.6	59.2	42.6	48.4	55.1	48	46.3	38.7	60.3	61.1	55.5	63.3	48.3	44.9	42.6	49.9	47.2	44.6	47.6	47.2	54.4	58.3	40.8	53	40.8	34.8	42.1	59.4	48.9	50.8	48.4	37.9	40.4
SMil_00020228								***	66	45.9	59.6	84.2	53.8	53.2	43.7	68.5	69.3	83.2	70.7	57	53.4	45.1	59.8	55.5	51.8	53.7	49.9	72.4	67.7	46.3	69.7	44.7	39.8	49.1	67.8	52.1	55.9	59	42.7	45.8
AT1G59500									***	46.7	56.2	65.4	54	52.2	43.4	90.2	83.9	65.3	77.4	54.7	51.5	44.9	59.2	55	50.8	52.5	50.3	62.1	69.7	44.5	60.2	45.3	40	47.8	71.5	55.5	55.7	57.1	42	43.3
AT2G46370										***	45.1	44.2	43	46.2	56.5	46.7	47.2	44.9	46.3	46.6	45	35.2	42	46.6	42.9	43.1	39.2	43.7	43.8	62.8	42.5	67.5	40.9	40.8	46	40.2	41.4	45.5	55.8	34.2
AT2G47750											***	59.1	55.9	55	47.1	57.3	58.4	59	58.7	56.5	55.3	45.6	61.3	56.7	51.5	57	51.5	57	54.9	45.5	54.9	46.2	40.4	50.7	56.6	47.5	48.5	68.7	43.9	44.7
AT5G54510												***	55	52.4	42.6	69.5	69.3	92.2	69.5	55.9	51.8	47.1	61.1	54.2	50.4	53.2	51.3	71.9	68.9	44.9	69.9	44.2	37.9	49.6	67.7	51.2	53.8	58.3	42.7	45.1
AT5G13370													***	61.2	43.5	52.8	54.1	54.6	52.8	59.1	58.4	78.2	61.2	58.8	57.5	83.8	80.7	52.8	52	42.6	51.2	45.4	39.3	52.5	53.3	45.9	45.4	57	41.6	41.8
AT5G51470														***	43.7	52.5	53	53.4	53.2	69.9	70.8	51.1	59.2	69.9	67.7	59.8	56.1	51.3	51.1	43	49.9	45.3	39.6	52	52	46.4	45.6	55.8	41.4	40.8
AT4G03400															***	43.4	43	43	42.5	45	44.9	32.5	44.6	45.1	41.6	43.3	38.9	42.1	41.3	57	39.6	58.2	41.6	42.3	43	38.5	39.1	45	53.4	34.6
AT4G37390																***	87.9	69.5	81.1	56.2	51.7	44.1	59.9	55.7	50.9	51.8	49.1	64.1	73.5	44.2	62.5	45.9	40.1	47.4	75.9	57	57.8	57.8	42.3	44.7
AT2G23170																	***	68.6	81.7	56.1	52.4	45.3	60.3	55.8	51.7	53.2	50.1	63.7	73	45.1	62.4	45.8	40.9	48.2	76.1	57.3	58.8	59.1	42.9	44.9
AT4G27260																		***	70.1	56.3	51.7	46	60.8	54.2	50.9	53.2	50.1	71.2	67.9	45.4	69.5	44.9	37.6	50.3	67	51.2	54.2	58.7	42.6	44.9
AT2G14960																			***	56.6	51.6	45.6	59.8	55.5	50.4	51.8	50.4	66.6	73.6	45.3	64.6	44.6	42.1	48.8	76.8	58.4	59.5	59.5	42.5	45
AT1G23160																				***	66.5	49.3	60.3	80.1	63.9	59	54.9	54.1	54.9	44.5	52.5	47.8	40.6	51.1	54.7	48.2	46.2	56.7	43.7	42.1
AT1G48660																					***	48.3	57.4	65.7	75.7	58.3	53.2	49.6	50.1	43.9	47.1	45.9	40.2	50.3	51.3	47.2	44.9	55.8	42.1	40.6
AT5G13360																						***	50.8	49.2	46.8	73.1	75.1	43.9	43.7	33.4	42.3	35	28.6	43.8	45.4	36.7	38.1	46.8	31.7	36.8
AT1G28130																							***	59.4	55.5	59	56.3	57.9	58.7	44.9	56.2	45.4	39.6	58.3	59	49.5	48.3	63.6	44.6	48.3
AT5G13320																								***	63.7	59	54.2	52.4	53.6	45.3	50.7	47.2	40.9	51.2	54.4	48.5	45.4	58.2	42.9	42.9
AT1G48670																									***	57	51.8	49.3	48.5	41.3	47.2	43	38.5	49.9	49.1	45.4	42.6	54.1	39.6	38.5
AT5G13350																										***	76.4	50.5	49.3	43.1	49.1	45.1	39.6	52.2	51.3	45.8	45.6	56.1	42.1	41.7
AT5G13380																											***	48.9	48.4	38.5	47.2	40.2	35.8	49.3	49.6	42.7	41.7	51.7	38.4	41
Os01g0785400																												***	66	45.1	82.5	42.2	38.5	49.7	65.6	50	51.6	57.1	41.2	46.2
Os01g0764800																													***	44.5	65.2	42.9	39.3	47	76.5	55.5	58.6	56.9	43.5	46.8
Os01g0221100																														***	44.5	66.2	42.7	43.5	43.9	40.6	40.5	43	71	35.1
Os05g0500900																															***	41.3	37.6	47.6	64.9	48.9	50.8	55.1	40.6	44.2
Os05g0586200																																***	43.7	42.6	43.7	41.7	38.9	45.4	59.8	35.1
Os05g0143800																																	***	38.1	41.6	37.5	36.3	40.5	42.3	33.4
Os06g0499500																																		***	47.2	42.3	42	52.6	42.6	43.8
Os07g0592600																																			***	65	66.6	57.3	42.6	45.9
Os07g0576500																																				***	54.5	50	40	33
Os07g0576100																																					***	47.1	38.4	55.3
Os07g0671500																																						***	42.9	45
Os11g0186500																																							***	34
Os11g0528700																																								***
