# Supplementary material for: Genome-wide comprehensive analysis the molecular phylogenetic evolution, functional divergence and tissue-specific expression of GH3 gene family in Salvia miltiorrhiza, Arabidopsis thaliana, and Oryza sativa
Source: Front Plant Sci. 2025 Nov 14;16:1644853. doi: 10.3389/fpls.2025.1644853 (PMC12661205; doi:10.3389/fpls.2025.1644853)
Supplement: Supplementary file 9 [file Table5.xlsx]

## Sheet: Sheet1
Supplementary Table 5: cis-elements analysis of promoters of AtGH3, OsGH3 and SmGH3 genes
Gene name	Name of cis-element	Sequence of cis-element	Function of cis-element
SMil_00020228	TGACG-motif	TGACG	cis-acting regulatory element involved in the MeJA-responsiveness
SMil_00020228	TGACG-motif	TGACG	cis-acting regulatory element involved in the MeJA-responsiveness
SMil_00020228	TGACG-motif	TGACG	cis-acting regulatory element involved in the MeJA-responsiveness
SMil_00020228	CGTCA-motif	CGTCA	cis-acting regulatory element involved in the MeJA-responsiveness
SMil_00020228	CGTCA-motif	CGTCA	cis-acting regulatory element involved in the MeJA-responsiveness
SMil_00020228	ABRE	ACGTG	cis-acting element involved in the abscisic acid responsiveness
SMil_00020228	ABRE	CACGTG	cis-acting element involved in the abscisic acid responsiveness
SMil_00020228	ABRE	ACGTG	cis-acting element involved in the abscisic acid responsiveness
SMil_00020228	ABRE	ACGTG	cis-acting element involved in the abscisic acid responsiveness
SMil_00020228	ABRE	ACGTG	cis-acting element involved in the abscisic acid responsiveness
SMil_00020228	ABRE	ACGTG	cis-acting element involved in the abscisic acid responsiveness
SMil_00020228	TC-rich repeats	ATTCTCTAAC	cis-acting element involved in the abscisic acid responsiveness
SMil_00018075	MBS	CAACTG	MYB binding site involved in drought-inducibility
SMil_00018075	TGACG-motif	TGACG	cis-acting regulatory element involved in the MeJA-responsiveness
SMil_00018075	TGACG-motif	TGACG	cis-acting regulatory element involved in the MeJA-responsiveness
SMil_00018075	TGACG-motif	TGACG	cis-acting regulatory element involved in the MeJA-responsiveness
SMil_00018074	CAT-box	GCCACT	cis-acting regulatory element related to meristem expression
SMil_00018074	TGACG-motif	TGACG	cis-acting regulatory element involved in the MeJA-responsiveness
SMil_00018074	TGACG-motif	TGACG	cis-acting regulatory element involved in the MeJA-responsiveness
SMil_00018074	TGACG-motif	TGACG	cis-acting regulatory element involved in the MeJA-responsiveness
SMil_00018074	TGACG-motif	TGACG	cis-acting regulatory element involved in the MeJA-responsiveness
SMil_00018074	ABRE	GCAACGTGTC	cis-acting element involved in the abscisic acid responsiveness
SMil_00018074	ABRE	ACGTG	cis-acting element involved in the abscisic acid responsiveness
SMil_00018074	ABRE	ACGTG	cis-acting element involved in the abscisic acid responsiveness
SMil_00018074	ABRE	ACGTG	cis-acting element involved in the abscisic acid responsiveness
SMil_00017300	CGTCA-motif	CGTCA	cis-acting regulatory element involved in the MeJA-responsiveness
SMil_00017300	TCA-element	CCATCTTTTT	cis-acting element involved in salicylic acid responsiveness
SMil_00017300	TCA-element	CCATCTTTTT	cis-acting element involved in salicylic acid responsiveness
SMil_00016018	MRE	AACCTAA	MYB binding site involved in light responsiveness
SMil_00016018	P-box	CCTTTTG	gibberellin-responsive element
SMil_00016018	CAT-box	GCCACT	cis-acting regulatory element related to meristem expression
SMil_00016018	CGTCA-motif	CGTCA	cis-acting regulatory element involved in the MeJA-responsiveness
SMil_00016018	ABRE	CACGTG	cis-acting element involved in the abscisic acid responsiveness
SMil_00016018	ABRE	ACGTG	cis-acting element involved in the abscisic acid responsiveness
SMil_00016018	ABRE	ACGTG	cis-acting element involved in the abscisic acid responsiveness
SMil_00016018	ABRE	ACGTG	cis-acting element involved in the abscisic acid responsiveness
SMil_00016018	ABRE	GACACGTACGT	cis-acting element involved in the abscisic acid responsiveness
SMil_00016018	ABRE	ACGTG	cis-acting element involved in the abscisic acid responsiveness
SMil_00016018	ABRE	ACGTG	cis-acting element involved in the abscisic acid responsiveness
SMil_00016018	TCA-element	CCATCTTTTT	cis-acting element involved in salicylic acid responsiveness
SMil_00016018	LTR	CCGAAA	cis-acting element involved in low-temperature responsiveness
SMil_00011107	MBS	CAACTG	MYB binding site involved in drought-inducibility
SMil_00011107	ABRE	ACGTG	cis-acting element involved in the abscisic acid responsiveness
SMil_00011107	TGA-element	AACGAC	auxin-responsive element
SMil_00006699	CCAAT-box	CAACGG	MYBHv1 binding site
SMil_00006699	CGTCA-motif	CGTCA	cis-acting regulatory element involved in the MeJA-responsiveness
SMil_00006699	TCA-element	TCAGAAGAGG	cis-acting element involved in salicylic acid responsiveness
SMil_00006699	TCA-element	CCATCTTTTT	cis-acting element involved in salicylic acid responsiveness
SMil_00006699	LTR	CCGAAA	cis-acting element involved in low-temperature responsiveness
SMil_00006699	TC-rich repeats	ATTCTCTAAC	cis-acting element involved in defense and stress responsiveness
SMil_00003673	CCAAT-box	CAACGG	MYBHv1 binding site
SMil_00003673	CAT-box	GCCACT	cis-acting regulatory element related to meristem expression
SMil_00003673	TGACG-motif	TGACG	cis-acting regulatory element involved in the MeJA-responsiveness
SMil_00003673	MSA-like	TCCAACGGT	cis-acting element involved in cell cycle regulation
Os11g0528700	P-box	CCTTTTG	gibberellin-responsive element
Os11g0528700	TGACG-motif	TGACG	cis-acting regulatory element involved in the MeJA-responsiveness
Os11g0528700	CGTCA-motif	CGTCA	cis-acting regulatory element involved in the MeJA-responsiveness
Os11g0528700	ABRE	ACGTG	cis-acting element involved in the abscisic acid responsiveness
Os11g0186500	MRE	AACCTAA	MYB binding site involved in light responsiveness
Os11g0186500	TGACG-motif	TGACG	cis-acting regulatory element involved in the MeJA-responsiveness
Os11g0186500	CGTCA-motif	CGTCA	cis-acting regulatory element involved in the MeJA-responsiveness
Os11g0186500	ABRE	ACGTG	cis-acting element involved in the abscisic acid responsiveness
Os11g0186500	ABRE	ACGTG	cis-acting element involved in the abscisic acid responsiveness
Os11g0186500	ABRE	ACGTG	cis-acting element involved in the abscisic acid responsiveness
Os11g0186500	TGA-element	AACGAC	auxin-responsive element
Os07g0671500	MBS	CAACTG	MYB binding site involved in drought-inducibility
Os07g0671500	P-box	CCTTTTG	gibberellin-responsive element
Os07g0671500	P-box	CCTTTTG	gibberellin-responsive element
Os07g0671500	P-box	CCTTTTG	gibberellin-responsive element
Os07g0671500	P-box	CCTTTTG	gibberellin-responsive element
Os07g0671500	P-box	CCTTTTG	gibberellin-responsive element
Os07g0671500	CGTCA-motif	CGTCA	cis-acting regulatory element involved in the MeJA-responsiveness
Os07g0671500	AuxRR-core	GGTCCAT	cis-acting regulatory element involved in auxin responsiveness
Os07g0592600	CAT-box	GCCACT	cis-acting regulatory element related to meristem expression
Os07g0592600	TGACG-motif	TGACG	cis-acting regulatory element involved in the MeJA-responsiveness
Os07g0592600	CGTCA-motif	CGTCA	cis-acting regulatory element involved in the MeJA-responsiveness
Os07g0592600	CGTCA-motif	CGTCA	cis-acting regulatory element involved in the MeJA-responsiveness
Os07g0592600	ABRE	CACGTG	cis-acting element involved in the abscisic acid responsiveness
Os07g0592600	ABRE	ACGTG	cis-acting element involved in the abscisic acid responsiveness
Os07g0592600	ABRE	CGTACGTGCA	cis-acting element involved in the abscisic acid responsiveness
Os07g0592600	ABRE	ACGTG	cis-acting element involved in the abscisic acid responsiveness
Os07g0592600	ABRE	ACGTG	cis-acting element involved in the abscisic acid responsiveness
Os07g0592600	TGA-element	AACGAC	auxin-responsive element
Os07g0592600	TGA-element	AACGAC	auxin-responsive element
Os07g0576500	TGACG-motif	TGACG	cis-acting regulatory element involved in the MeJA-responsiveness
Os07g0576500	CGTCA-motif	CGTCA	cis-acting regulatory element involved in the MeJA-responsiveness
Os07g0576500	CGTCA-motif	CGTCA	cis-acting regulatory element involved in the MeJA-responsiveness
Os07g0576500	CGTCA-motif	CGTCA	cis-acting regulatory element involved in the MeJA-responsiveness
Os07g0576500	ABRE	ACGTG	cis-acting element involved in the abscisic acid responsiveness
Os07g0576100	WUN-motif	AAATTTCCT	wound-responsive element
Os07g0576100	TGACG-motif	TGACG	cis-acting regulatory element involved in the MeJA-responsiveness
Os07g0576100	CGTCA-motif	CGTCA	cis-acting regulatory element involved in the MeJA-responsiveness
Os07g0576100	CGTCA-motif	CGTCA	cis-acting regulatory element involved in the MeJA-responsiveness
Os07g0576100	ABRE	GCAACGTGTC	cis-acting element involved in the abscisic acid responsiveness
Os07g0576100	LTR	CCGAAA	cis-acting element involved in low-temperature responsiveness
Os07g0576100	TC-rich repeats	GTTTTCTTAC	cis-acting element involved in defense and stress responsiveness
Os06g0499500	TGACG-motif	TGACG	cis-acting regulatory element involved in the MeJA-responsiveness
Os06g0499500	TGACG-motif	TGACG	cis-acting regulatory element involved in the MeJA-responsiveness
Os06g0499500	AuxRR-core	GGTCCAT	cis-acting regulatory element involved in auxin responsiveness
Os06g0499500	AuxRR-core	GGTCCAT	cis-acting regulatory element involved in auxin responsiveness
Os06g0499500	ABRE	GCCGCGTGGC	cis-acting regulatory element involved in auxin responsiveness
Os06g0499500	ABRE	ACGTG	cis-acting regulatory element involved in auxin responsiveness
Os06g0499500	LTR	CCGAAA	cis-acting regulatory element involved in auxin responsiveness
Os06g0499500	TGA-element	AACGAC	auxin-responsive element
Os05g0586200	GARE-motif	TCTGTTG	gibberellin-responsive element
Os05g0586200	TC-rich repeats	GTTTTCTTAC	cis-acting element involved in defense and stress responsiveness
Os05g0586200	TC-rich repeats	GTTTTCTTAC	cis-acting element involved in defense and stress responsiveness
Os05g0500900	CAT-box	GCCACT	cis-acting regulatory element related to meristem expression
Os05g0500900	TGACG-motif	TGACG	cis-acting regulatory element involved in the MeJA-responsiveness
Os05g0500900	CGTCA-motif	CGTCA	cis-acting regulatory element involved in the MeJA-responsiveness
Os05g0500900	LTR	CCGAAA	cis-acting element involved in low-temperature responsiveness
Os05g0500900	TC-rich repeats	GTTTTCTTAC	cis-acting element involved in defense and stress responsiveness
Os05g0143800	TGACG-motif	TGACG	cis-acting regulatory element involved in the MeJA-responsiveness
Os05g0143800	CGTCA-motif	CGTCA	cis-acting regulatory element involved in the MeJA-responsiveness
Os05g0143800	ABRE	TACGGTC	cis-acting element involved in the abscisic acid responsiveness
Os05g0143800	TCA-element	CCATCTTTTT	cis-acting element involved in salicylic acid responsiveness
Os05g0143800	TGA-element	AACGAC	auxin-responsive element
Os05g0143800	TGA-element	AACGAC	auxin-responsive element
Os01g0785400	TCA-element	CCATCTTTTT	cis-acting element involved in salicylic acid responsiveness
Os01g0785400	LTR	CCGAAA	cis-acting element involved in low-temperature responsiveness
Os01g0764800	TGACG-motif	TGACG	cis-acting regulatory element involved in the MeJA-responsiveness
Os01g0764800	TGACG-motif	TGACG	cis-acting regulatory element involved in the MeJA-responsiveness
Os01g0764800	CGTCA-motif	CGTCA	cis-acting regulatory element involved in the MeJA-responsiveness
Os01g0764800	CGTCA-motif	CGTCA	cis-acting regulatory element involved in the MeJA-responsiveness
Os01g0764800	CGTCA-motif	CGTCA	cis-acting regulatory element involved in the MeJA-responsiveness
Os01g0764800	ABRE	ACGTG	cis-acting element involved in the abscisic acid responsiveness
Os01g0764800	ABRE	ACGTG	cis-acting element involved in the abscisic acid responsiveness
Os01g0764800	ABRE	ACGTG	cis-acting element involved in the abscisic acid responsiveness
Os01g0764800	ABRE	ACGTG	cis-acting element involved in the abscisic acid responsiveness
Os01g0764800	ABRE	ACGTG	cis-acting element involved in the abscisic acid responsiveness
Os01g0221100	ABRE	CACGTG	cis-acting element involved in the abscisic acid responsiveness
Os01g0221100	ABRE	ACGTG	cis-acting element involved in the abscisic acid responsiveness
Os01g0221100	ABRE	ACGTG	cis-acting element involved in the abscisic acid responsiveness
Os01g0221100	ABRE	ACGTG	cis-acting element involved in the abscisic acid responsiveness
AT5G54510	MRE	AACCTAA	MYB binding site involved in light responsiveness
AT5G54510	P-box	CCTTTTG	gibberellin-responsive element
AT5G54510	TGACG-motif	TGACG	cis-acting regulatory element involved in the MeJA-responsiveness
AT5G54510	ABRE	ACGTG	cis-acting element involved in the abscisic acid responsiveness
AT5G54510	ABRE	CACGTG	cis-acting element involved in the abscisic acid responsiveness
AT5G54510	ABRE	ACGTG	cis-acting element involved in the abscisic acid responsiveness
AT5G54510	ABRE	TACGGTC	cis-acting element involved in the abscisic acid responsiveness
AT5G54510	TCA-element	CCATCTTTTT	cis-acting element involved in salicylic acid responsiveness
AT5G54510	LTR	CCGAAA	cis-acting element involved in low-temperature responsiveness
AT5G54510	TGA-element	AACGAC	auxin-responsive element
AT5G51470	CCAAT-box	CAACGG	MYBHv1 binding site
AT5G51470	MBS	CAACTG	MYB binding site involved in drought-inducibility
AT5G51470	CAT-box	GCCACT	cis-acting regulatory element related to meristem expression
AT5G51470	TGACG-motif	TGACG	cis-acting regulatory element involved in the MeJA-responsiveness
AT5G51470	TGACG-motif	TGACG	cis-acting regulatory element involved in the MeJA-responsiveness
AT5G51470	TATC-box	TATCCCA	cis-acting element involved in gibberellin-responsiveness
AT5G13380	MRE	AACCTAA	MYB binding site involved in light responsiveness
AT5G13380	MBS	CAACTG	MYB binding site involved in drought-inducibility
AT5G13380	MBS	CAACTG	MYB binding site involved in drought-inducibility
AT5G13380	TGACG-motif	TGACG	cis-acting regulatory element involved in the MeJA-responsiveness
AT5G13380	TGACG-motif	TGACG	cis-acting regulatory element involved in the MeJA-responsiveness
AT5G13380	CGTCA-motif	CGTCA	cis-acting regulatory element involved in the MeJA-responsiveness
AT5G13380	LTR	CCGAAA	cis-acting element involved in low-temperature responsiveness
AT5G13370	MRE	AACCTAA	MYB binding site involved in light responsiveness
AT5G13370	P-box	CCTTTTG	gibberellin-responsive element
AT5G13370	TGACG-motif	TGACG	cis-acting regulatory element involved in the MeJA-responsiveness
AT5G13370	ABRE	ACGTG	cis-acting element involved in the abscisic acid responsiveness
AT5G13370	ABRE	GCAACGTGTC	cis-acting element involved in the abscisic acid responsiveness
AT5G13370	ABRE	ACGTG	cis-acting element involved in the abscisic acid responsiveness
AT5G13370	LTR	CCGAAA	cis-acting element involved in the abscisic acid responsiveness
AT5G13360	MRE	AACCTAA	MYB binding site involved in light responsiveness
AT5G13360	CGTCA-motif	CGTCA	cis-acting regulatory element involved in the MeJA-responsiveness
AT5G13360	CGTCA-motif	CGTCA	cis-acting regulatory element involved in the MeJA-responsiveness
AT5G13360	CGTCA-motif	CGTCA	cis-acting regulatory element involved in the MeJA-responsiveness
AT5G13360	circadian	CAAAGATATC	cis-acting regulatory element involved in circadian control
AT5G13360	ABRE	GCAACGTGTC	cis-acting element involved in the abscisic acid responsiveness
AT5G13360	ABRE	ACGTG	cis-acting element involved in the abscisic acid responsiveness
AT5G13360	LTR	CCGAAA	cis-acting element involved in the abscisic acid responsiveness
AT5G13360	TC-rich repeats	GTTTTCTTAC	cis-acting element involved in defense and stress responsiveness
AT5G13350	CGTCA-motif	CGTCA	cis-acting regulatory element involved in the MeJA-responsiveness
AT5G13350	CGTCA-motif	CGTCA	cis-acting regulatory element involved in the MeJA-responsiveness
AT5G13350	LTR	CCGAAA	cis-acting element involved in low-temperature responsiveness
AT5G13350	TC-rich repeats	ATTCTCTAAC	cis-acting element involved in defense and stress responsiveness
AT5G13350	TC-rich repeats	ATTCTCTAAC	cis-acting element involved in defense and stress responsiveness
AT5G13320	MRE	AACCTAA	MYB binding site involved in light responsiveness
AT5G13320	GARE-motif	TCTGTTG	gibberellin-responsive element
AT5G13320	CGTCA-motif	CGTCA	cis-acting regulatory element involved in the MeJA-responsiveness
AT5G13320	CGTCA-motif	CGTCA	cis-acting regulatory element involved in the MeJA-responsiveness
AT4G37390	CCAAT-box	CAACGG	MYBHv1 binding site
AT4G37390	MRE	AACCTAA	MYB binding site involved in light responsiveness
AT4G37390	MRE	AACCTAA	MYB binding site involved in light responsiveness
AT4G37390	P-box	CCTTTTG	gibberellin-responsive element
AT4G37390	TGACG-motif	TGACG	cis-acting regulatory element involved in the MeJA-responsiveness
AT4G37390	CGTCA-motif	CGTCA	cis-acting regulatory element involved in the MeJA-responsiveness
AT4G37390	CGTCA-motif	CGTCA	cis-acting regulatory element involved in the MeJA-responsiveness
AT4G37390	ABRE	ACGTG	cis-acting element involved in the abscisic acid responsiveness
AT4G37390	ABRE	ACGTG	cis-acting element involved in the abscisic acid responsiveness
AT4G37390	ABRE	ACGTG	cis-acting element involved in the abscisic acid responsiveness
AT4G37390	ABRE	ACGTG	cis-acting element involved in the abscisic acid responsiveness
AT4G37390	TGA-element	AACGAC	auxin-responsive element
AT4G27260	GARE-motif	TCTGTTG	gibberellin-responsive element
AT4G27260	TGACG-motif	TGACG	cis-acting regulatory element involved in the MeJA-responsiveness
AT4G27260	ABRE	ACGTG	cis-acting element involved in the abscisic acid responsiveness
AT4G27260	ABRE	CACGTG	cis-acting element involved in the abscisic acid responsiveness
AT4G27260	ABRE	ACGTG	cis-acting element involved in the abscisic acid responsiveness
AT4G27260	ABRE	ACGTG	cis-acting element involved in the abscisic acid responsiveness
AT4G27260	TCA-element	CCATCTTTTT	cis-acting element involved in salicylic acid responsiveness
AT4G03400	ABRE	ACGTG	cis-acting element involved in the abscisic acid responsiveness
AT4G03400	LTR	CCGAAA	cis-acting element involved in low-temperature responsiveness
AT2G47750	P-box	CCTTTTG	gibberellin-responsive element
AT2G47750	P-box	CCTTTTG	gibberellin-responsive element
AT2G47750	GARE-motif	TCTGTTG	gibberellin-responsive element
AT2G47750	GARE-motif	TCTGTTG	gibberellin-responsive element
AT2G47750	TGACG-motif	TGACG	cis-acting regulatory element involved in the MeJA-responsiveness
AT2G47750	TGACG-motif	TGACG	cis-acting regulatory element involved in the MeJA-responsiveness
AT2G47750	CGTCA-motif	CGTCA	cis-acting regulatory element involved in the MeJA-responsiveness
AT2G47750	TCA-element	CCATCTTTTT	cis-acting element involved in salicylic acid responsiveness
AT2G46370	MRE	AACCTAA	MYB binding site involved in light responsiveness
AT2G46370	MBS	CAACTG	MYB binding site involved in drought-inducibility
AT2G46370	TGACG-motif	TGACG	cis-acting regulatory element involved in the MeJA-responsiveness
AT2G46370	LTR	CCGAAA	cis-acting element involved in low-temperature responsiveness
AT2G23170	MRE	AACCTAA	MYB binding site involved in light responsiveness
AT2G23170	P-box	CCTTTTG	gibberellin-responsive element
AT2G23170	CAT-box	GCCACT	cis-acting regulatory element related to meristem expression
AT2G23170	TGACG-motif	TGACG	cis-acting regulatory element involved in the MeJA-responsiveness
AT2G23170	TGACG-motif	TGACG	cis-acting regulatory element involved in the MeJA-responsiveness
AT2G23170	ABRE	TACGGTC	cis-acting element involved in the abscisic acid responsiveness
AT2G23170	ABRE	ACGTG	cis-acting element involved in the abscisic acid responsiveness
AT2G23170	ABRE	ACGTG	cis-acting element involved in the abscisic acid responsiveness
AT2G23170	ABRE	ACGTG	cis-acting element involved in the abscisic acid responsiveness
AT2G23170	TGA-element	AACGAC	auxin-responsive element
AT2G14960	MRE	AACCTAA	MYB binding site involved in light responsiveness
AT2G14960	TGACG-motif	TGACG	cis-acting regulatory element involved in the MeJA-responsiveness
AT2G14960	TGACG-motif	TGACG	cis-acting regulatory element involved in the MeJA-responsiveness
AT2G14960	CGTCA-motif	CGTCA	cis-acting regulatory element involved in the MeJA-responsiveness
AT2G14960	ABRE	ACGTG	cis-acting element involved in the abscisic acid responsiveness
AT2G14960	TCA-element	CCATCTTTTT	cis-acting element involved in salicylic acid responsiveness
AT2G14960	TC-rich repeats	ATTCTCTAAC	cis-acting element involved in defense and stress responsiveness
AT1G59500	TGACG-motif	TGACG	cis-acting regulatory element involved in the MeJA-responsiveness
AT1G59500	TGACG-motif	TGACG	cis-acting regulatory element involved in the MeJA-responsiveness
AT1G59500	ABRE	ACGTG	cis-acting element involved in the abscisic acid responsiveness
AT1G59500	TCA-element	CCATCTTTTT	cis-acting element involved in salicylic acid responsiveness
AT1G59500	TC-rich repeats	ATTCTCTAAC	cis-acting element involved in defense and stress responsiveness
AT1G48670	GARE-motif	TCTGTTG	gibberellin-responsive element
AT1G48670	CAT-box	GCCACT	cis-acting regulatory element related to meristem expression
AT1G48670	CGTCA-motif	CGTCA	cis-acting regulatory element involved in the MeJA-responsiveness
AT1G48670	ABRE	CACGTG	cis-acting element involved in the abscisic acid responsiveness
AT1G48670	ABRE	ACGTG	cis-acting element involved in the abscisic acid responsiveness
AT1G48670	ABRE	CACGTG	cis-acting element involved in the abscisic acid responsiveness
AT1G48670	ABRE	ACGTG	cis-acting element involved in the abscisic acid responsiveness
AT1G48670	ABRE	ACGTG	cis-acting element involved in the abscisic acid responsiveness
AT1G48670	TCA-element	CCATCTTTTT	cis-acting element involved in salicylic acid responsiveness
AT1G48670	LTR	CCGAAA	cis-acting element involved in low-temperature responsiveness
AT1G48660	MBS	CAACTG	MYB binding site involved in drought-inducibility
AT1G48660	CGTCA-motif	CGTCA	cis-acting regulatory element involved in the MeJA-responsiveness
AT1G48660	circadian	CAAAGATATC	cis-acting regulatory element involved in circadian control
AT1G28130	CCAAT-box	CAACGG	MYBHv1 binding site
AT1G28130	MRE	AACCTAA	MYB binding site involved in light responsiveness
AT1G28130	MBS	CAACTG	MYB binding site involved in drought-inducibility
AT1G28130	MBS	CAACTG	MYB binding site involved in drought-inducibility
AT1G28130	GARE-motif	TCTGTTG	gibberellin-responsive element
AT1G28130	TGACG-motif	TGACG	cis-acting regulatory element involved in the MeJA-responsiveness
AT1G28130	CGTCA-motif	CGTCA	cis-acting regulatory element involved in the MeJA-responsiveness
AT1G28130	ABRE	ACGTG	cis-acting element involved in the abscisic acid responsiveness
AT1G28130	ABRE	ACGTG	cis-acting element involved in the abscisic acid responsiveness
AT1G28130	TCA-element	CCATCTTTTT	cis-acting element involved in salicylic acid responsiveness
AT1G28130	TC-rich repeats	ATTCTCTAAC	cis-acting element involved in defense and stress responsiveness
AT1G28130	TGA-element	AACGAC	auxin-responsive element
AT1G23160	CAT-box	GCCACT	cis-acting regulatory element related to meristem expression
AT1G23160	TGACG-motif	TGACG	cis-acting regulatory element involved in the MeJA-responsiveness
AT1G23160	TCA-element	CCATCTTTTT	cis-acting element involved in salicylic acid responsiveness
AT1G23160	TATC-box	TATCCCA	cis-acting element involved in gibberellin-responsiveness
